# Supplementary material for: m6A Reader HNRNPA2B1 Promotes Esophageal Cancer Progression via Up-Regulation of ACLY and ACC1
Source: Front Oncol. 2020 Sep 29;10:553045. doi: 10.3389/fonc.2020.553045 (PMC7550530; doi:10.3389/fonc.2020.553045)
Supplement: Supplementary file 2 [file Data_Sheet_1.CSV]

	symbol
1	PGA5
2	SST
3	LIPF
4	MYOC
5	ATP4A
6	CHGA
7	ATP4B
8	RPTN
9	MAL
10	PGA3
11	CAPN14
12	CRNN
13	KRT78
14	LCE3A
15	IL36A
16	TMPRSS11B
17	ADCY8
18	CRTAC1
19	CILP
20	CHRNA4
21	SPINK7
22	GABRA5
23	SPRR3
24	CRCT1
25	CES1
26	OTOP2
27	MUC22
28	KRT13
29	PCP4
30	DCAF12L2
31	SLURP1
32	AMTN
33	ENDOU
34	ARSF
35	CYSRT1
36	EPGN
37	NEUROD1
38	BMP3
39	SPRR1A
40	FMO2
41	PRSS27
42	ACER1
43	CHRDL1
44	DES
45	KCTD8
46	PI16
47	COMP
48	PGC
49	MUC21
50	KCNB1
51	OTOP3
52	ECM1
53	BEX1
54	KCNMA1
55	THBS4
56	ADAMTSL1
57	CALCA
58	VIT
59	C6orf15
60	VSIG10L
61	TMEFF2
62	MMP13
63	SERPINA9
64	FAM25A
65	ACTG2
66	TGM1
67	LRRTM1
68	ZBTB16
69	LYNX1
70	ASB5
71	KRT6C
72	SPRR2F
73	GIF
74	KLHL14
75	ASTN1
76	RNF222
77	LYPD2
78	PLIN4
79	PLP1
80	CLIC3
81	PPP1R3C
82	SCN7A
83	NPY1R
84	NEXMIF
85	C7
86	UPK3B
87	TACR2
88	HSPB7
89	SCEL
90	MYL7
91	MTUS2
92	CRISP3
93	SLITRK3
94	PDZRN4
95	GYS2
96	CNN1
97	STUM
98	ATP1A2
99	HMX1
100	JPH2
101	DEFB4A
102	NCCRP1
103	GPR50
104	KLK5
105	RIMS4
106	PADI1
107	CDO1
108	METTL24
109	KRT2
110	GRIK3
111	RHCG
112	AC010422.5
113	SFRP5
114	RNF225
115	SPINK5
116	ADCY5
117	KPRP
118	KLK12
119	OTX2
120	CYP4F22
121	WSCD2
122	PDZD4
123	NCAM1
124	PGM5
125	ADH1B
126	DIRAS1
127	MAP7D2
128	FOXI2
129	MT1H
130	KCNK3
131	CASQ2
132	SCUBE1
133	MAP6
134	SPRR2A
135	ASPG
136	LEXM
137	PNMA6A
138	KLK13
139	NPTX1
140	SORCS1
141	SYNPO2
142	MYL9
143	CTNNA3
144	ASCL1
145	GPM6A
146	PPL
147	CHL1
148	GBP6
149	CNGA3
150	IL19
151	HS6ST3
152	FAM43B
153	GRPR
154	WISP2
155	FOXI3
156	TMEM179
157	RAET1E
158	FHL1
159	IL1RN
160	DAAM2
161	NDUFA4L2
162	SLC2A4
163	POU3F1
164	LDB3
165	OGN
166	AC008878.3
167	CALY
168	CTNNA2
169	MYLK
170	PCSK1N
171	LGALS7B
172	C2orf40
173	RXRG
174	FLNC
175	KRT84
176	HTR2B
177	BCHE
178	GDNF
179	PNCK
180	PLN
181	SHISA9
182	A2ML1
183	WFDC12
184	FAM153B
185	ACKR1
186	ZNF385D
187	ADARB2
188	PAX1
189	CMA1
190	C9orf24
191	CPLX2
192	SGCA
193	ANGPTL1
194	NHLH2
195	KLF8
196	TKTL1
197	CIDEA
198	TCEAL2
199	BRINP3
200	C2orf54
201	PRELP
202	SYNPO2L
203	S100A12
204	ZNF385B
205	TBX18
206	HPSE2
207	HSPB8
208	LMOD1
209	CLDN5
210	B4GALNT2
211	SYNM
212	CD164L2
213	RTL5
214	FAM46B
215	JAKMIP2
216	TMEM249
217	VIP
218	DPT
219	CACNG4
220	FGL2
221	NRXN1
222	BRINP1
223	HOPX
224	SYT5
225	PGBD5
226	TMEM40
227	SCARA5
228	CNFN
229	ADAMTSL3
230	CADM3
231	UPK1A
232	DIRAS2
233	MYH11
234	SLC27A6
235	IGLL5
236	TAGLN
237	MGP
238	ADGRB1
239	ZNF135
240	RBM24
241	FRMD1
242	EVPLL
243	VSIG8
244	B3GNT6
245	ADCY2
246	GATA5
247	LKAAEAR1
248	LINGO4
249	ALOX12
250	RSPO3
251	TMEM132C
252	CYP1B1
253	CSTA
254	SCNN1G
255	ZNF185
256	PRUNE2
257	ADGRB3
258	BNIPL
259	FAM107A
260	MYO3B
261	SORBS1
262	CSTB
263	BOC
264	FAM189A1
265	MUCL1
266	AOC3
267	RAET1L
268	ANXA1
269	TAGLN3
270	TMEM35A
271	CACNA1H
272	ABI3BP
273	RBPMS2
274	KLHL38
275	ALOX12B
276	LYPD3
277	FOXD3
278	KCNMB1
279	LILRA4
280	ABCA4
281	ADAMTSL4
282	F13A1
283	FLG
284	LIMS2
285	USH1G
286	5-Sep
287	ZDHHC22
288	HSPB6
289	RBM20
290	DCC
291	MYOCD
292	BLK
293	GADL1
294	CNTNAP3B
295	CTSG
296	CNTFR
297	TNS1
298	TIMP3
299	GDF7
300	NFASC
301	FNDC5
302	MAB21L3
303	LMX1A
304	SLC47A2
305	MAMDC2
306	TBX1
307	EMP1
308	C10orf142
309	TNXB
310	AIF1L
311	TMSB15A
312	RGMA
313	SCUBE2
314	RASL12
315	CCDC80
316	RET
317	CHD5
318	CNTNAP3
319	PCDHA4
320	PCDHGC5
321	SCTR
322	GDF10
323	PYGM
324	CXCR5
325	INMT-MINDY4
326	MEOX2
327	PLA2G4D
328	PLA2G5
329	SLIT2
330	PTGDS
331	FXYD1
332	CCL19
333	SPINK2
334	EHD3
335	PCDH9
336	ATG9B
337	DUOX1
338	SDK2
339	C15orf59
340	IGFBP6
341	AOX1
342	BHMT2
343	RANBP3L
344	C2CD4C
345	LONRF2
346	CLDN11
347	SCNN1B
348	CDH23
349	MYCL
350	TTC9
351	TLL1
352	NKPD1
353	CD36
354	ANK2
355	GNAO1
356	ACTC1
357	KCNT2
358	SAMD11
359	DACT3
360	GAL3ST3
361	GPR88
362	NELL1
363	C1QTNF9
364	FBXL16
365	MMP10
366	PEBP4
367	MKX
368	PRRT4
369	CBLN1
370	CYSLTR1
371	NEGR1
372	NEURL1
373	SELP
374	LRRC4
375	COLGALT2
376	KLK8
377	RAET1G
378	CFD
379	KLK14
380	KIAA0408
381	GRIN3B
382	COL14A1
383	GAS7
384	ACTA2
385	ANGPTL4
386	CBFA2T3
387	PHYHIPL
388	LCNL1
389	SH2D1B
390	CD207
391	PLCD1
392	IGFN1
393	IGF1
394	TMOD1
395	IL17REL
396	SPIB
397	CPXM2
398	CCDC69
399	ADCYAP1R1
400	UBE2Q2L
401	GFRA2
402	RDH12
403	NHSL2
404	LRFN5
405	ADGRD1
406	ADAMTS8
407	CXCL12
408	EPHB6
409	CD79A
410	PTGS1
411	PRIMA1
412	TINCR
413	ATP13A4
414	LYVE1
415	PRR36
416	AJAP1
417	PRKAR2B
418	LRRK2
419	ENTPD3
420	C21orf33
421	SYNC
422	C9orf47
423	TUBB2B
424	ARL4D
425	ATOH8
426	KIAA1644
427	ADAM33
428	GNG7
429	LGI4
430	NKX6-1
431	SFTPB
432	GRIK5
433	SULT2B1
434	ALK
435	XCR1
436	FIBCD1
437	MMRN1
438	VEGFD
439	NPAS4
440	RASGRP2
441	ECHDC3
442	PPP2R2B
443	PLCH2
444	GPX3
445	HTR2A
446	GPIHBP1
447	MT1G
448	RRAD
449	CLEC10A
450	CITED2
451	ABCA9
452	MRVI1
453	CXCL14
454	DLG2
455	INMT
456	GALNT17
457	SLC16A12
458	REEP2
459	MRGPRF
460	AFF3
461	ITGBL1
462	ADRB2
463	VPREB3
464	NCAM2
465	PTGFR
466	CAVIN2
467	DUOXA1
468	PPP1R12B
469	PDLIM3
470	S100A14
471	COLEC12
472	COL4A4
473	CPE
474	CD5
475	AL355102.2
476	SLC6A3
477	MGAT5B
478	RSPO1
479	MT1A
480	MAP1B
481	CDA
482	GLP2R
483	GFRA1
484	FGF7
485	POPDC2
486	DUSP5
487	HYAL1
488	C4A
489	LYPD5
490	B3GALT2
491	MFAP5
492	PAX9
493	EFEMP1
494	ZFP28
495	MSRB3
496	HSPA2
497	PLXNA4
498	ABCC9
499	IL33
500	KISS1R
501	FAT3
502	LSAMP
503	APLP1
504	CFAP77
505	HMCN1
506	GLTP
507	CD79B
508	ASB2
509	GABBR2
510	PDZRN3
511	SIGLEC8
512	TPO
513	FAM196B
514	REEP1
515	AC135050.2
516	RELN
517	MEDAG
518	TLL2
519	SMOC2
520	CLEC3B
521	RGS11
522	GLIS1
523	CD22
524	SELENOM
525	EPB41L3
526	KCND3
527	ABLIM3
528	ABCG4
529	EVPL
530	SLC24A3
531	SPARCL1
532	ANKRD37
533	OPRD1
534	CHST8
535	PKNOX2
536	NKAIN1
537	SCNN1D
538	LRRC4C
539	PALMD
540	SMAD9
541	PALM
542	CGNL1
543	ZNF536
544	DENND2C
545	TPRG1
546	SLC6A1
547	TGFB2
548	SOD3
549	ARHGAP20
550	TPPP3
551	DOC2B
552	ANGPTL7
553	SCRG1
554	TMEM191B
555	SLC20A2
556	TNFAIP8L3
557	LRRC14B
558	TPSB2
559	FAM129B
560	BNIP3
561	PCBP3
562	FGF14
563	ALAS2
564	SCN4B
565	TMEM59L
566	ANKRD35
567	ZNF625-ZNF20
568	CASTOR1
569	LINGO3
570	ATP2B2
571	TACSTD2
572	GALNT15
573	MAPT
574	PTH1R
575	OSR1
576	DPYSL3
577	SLC26A10
578	KL
579	ABCA6
580	FLNA
581	BTBD11
582	SMIM10L2A
583	ZNF471
584	ZSCAN18
585	TREX2
586	SYT7
587	TTC22
588	ADRA2C
589	PPP1R14A
590	CA12
591	IFFO2
592	FAM180A
593	DCN
594	PITX1
595	S1PR3
596	FAM49A
597	RNF180
598	RASIP1
599	FNDC1
600	SCN1B
601	ADAMTS16
602	RGS4
603	FBN1
604	GPER1
605	FNDC4
606	FGF11
607	ATP1A3
608	PEG3
609	MN1
610	MYL3
611	DIO2
612	RNF217
613	RRAGD
614	TNFSF8
615	AIRE
616	LAMA2
617	SCN3A
618	PTPRS
619	ITGA8
620	AMPH
621	GCNT4
622	ADGRD2
623	GAPT
624	SLC2A12
625	MME
626	DUSP1
627	SASH1
628	HCK
629	PLD4
630	TP53INP2
631	DDR2
632	EFNA3
633	CASQ1
634	NKD1
635	PAPLN
636	HES5
637	IZUMO4
638	TRIM7
639	NTN1
640	PSD
641	PLPP7
642	DTX1
643	HCN2
644	CCR7
645	YPEL1
646	FN1
647	RYR3
648	RASD2
649	ABLIM1
650	PTCH2
651	FNBP1
652	CYP7B1
653	TUBB2A
654	SCARF2
655	HBA2
656	DCLK2
657	PHYHIP
658	ENOX1
659	FSTL3
660	PRICKLE2
661	CNTNAP1
662	TMEM119
663	ZCCHC24
664	WDFY4
665	TGFB1I1
666	SLC2A1
667	A4GALT
668	ZNF677
669	KLF2
670	FLT3
671	C22orf23
672	PROM2
673	PABPC5
674	CD52
675	SYNGR1
676	TPPP
677	BHLHE22
678	MAPK8IP2
679	FAT4
680	N4BP3
681	LRRC8E
682	SOWAHB
683	MS4A4E
684	ARHGEF25
685	EPHA3
686	RCAN2
687	ID4
688	CELF2
689	ZNF425
690	KIT
691	KANK2
692	SLC24A4
693	PDE5A
694	GSN
695	C14orf132
696	NXPH3
697	SERPINF1
698	KCNK12
699	CHRNE
700	RASSF5
701	C10orf10
702	SLC6A9
703	SGCD
704	TOM1L2
705	CORO2B
706	NCS1
707	GADD45B
708	AC119396.1
709	RBP7
710	APOBEC3H
711	RIMBP3
712	CACNA1C
713	SSC5D
714	MAP1A
715	CIDEB
716	AMOTL1
717	TPBGL
718	MOV10L1
719	NCKAP5
720	TSPOAP1
721	SLC17A7
722	SLIT3
723	CRYBG2
724	RUNX1T1
725	SRPX2
726	DYNC2H1
727	TMEM256-PLSCR3
728	SVEP1
729	FCMR
730	TGFBR3
731	PITPNM3
732	TPD52L1
733	HILPDA
734	IRF5
735	SORCS2
736	P2RY2
737	MGLL
738	IRS2
739	GUCY1A3
740	GADD45G
741	SMTN
742	PODNL1
743	TCF21
744	NEBL
745	BMX
746	ADAMTSL5
747	AR
748	PPP1R3G
749	MICALL1
750	P2RY8
751	ENPP2
752	WISP1
753	CSRP2
754	ADAP2
755	LRRN4CL
756	PRRX2
757	BGN
758	COX7A1
759	PLD2
760	HEG1
761	KLHL6
762	GSTM5
763	ZMAT5
764	PDE1A
765	CACNA1G
766	COL5A1
767	SLC13A4
768	LAMC3
769	FERMT2
770	TPM2
771	CSRP1
772	CLIP3
773	B3GNT8
774	SUSD2
775	CACNA2D2
776	PGF
777	FAM124A
778	HSD11B1
779	NUDT8
780	MKNK2
781	HHIPL1
782	SEMA3F
783	PLEKHN1
784	INPP5D
785	PDLIM2
786	NPR2
787	DNAJB5
788	S1PR1
789	MAPK11
790	UNC5B
791	SPON2
792	FAM212A
793	HOXC5
794	JAM2
795	EML1
796	TUSC1
797	GNAL
798	RARRES2
799	NLRP1
800	CRAT
801	NDST1
802	NCF1
803	FAM110D
804	S100A16
805	CD48
806	KCNK13
807	ITPR1
808	NLRX1
809	PLCG2
810	PORCN
811	CLTCL1
812	KLHDC8B
813	FXYD6
814	SYCE3
815	HRH2
816	GPR62
817	RGS9
818	FGD1
819	DIXDC1
820	RAB44
821	MAST4
822	PIM1
823	TCAF2
824	TAL1
825	KRBA1
826	RCSD1
827	NTNG2
828	ATP10A
829	AL360181.3
830	CHADL
831	NPDC1
832	ACR
833	MIF
834	COL6A3
835	ZNF426
836	LHFPL6
837	TICAM1
838	GPR153
839	VENTX
840	2-Mar
841	VLDLR
842	CAB39L
843	TP53I3
844	CALD1
845	FOXF1
846	EVL
847	COL6A2
848	GPR157
849	FAM13C
850	TSPAN11
851	GPR155
852	ZNF540
853	LMO2
854	PALLD
855	ZNF467
856	CBX7
857	NBEAL2
858	SYDE1
859	KAT2B
860	TGFB3
861	HSPB2
862	ITM2A
863	FBLN5
864	FILIP1
865	FAM110B
866	DENND2A
867	TSC22D3
868	PDE2A
869	TBC1D2
870	CRISPLD2
871	AC233723.1
872	ALS2CL
873	HOXD8
874	FBXL22
875	CCM2L
876	TOM1
877	ITPRIP
878	CTSF
879	GYPC
880	FAM124B
881	LRP3
882	THEMIS2
883	PLIN1
884	EPB41L4A
885	DMGDH
886	LTBP1
887	FOXS1
888	MEIS3
889	ITGA7
890	GGT5
891	CD200
892	SH3D21
893	SMARCD3
894	SEC14L2
895	CSPG5
896	EFEMP2
897	ARHGAP10
898	PLIN3
899	ITGB7
900	HSD17B1
901	CELSR1
902	NAALADL1
903	AHNAK
904	A2M
905	ZNF382
906	ABHD5
907	TMEM47
908	TACC2
909	LY96
910	ABCA7
911	ABCG1
912	PLPPR2
913	SLC12A6
914	SCIMP
915	COL16A1
916	CRIP2
917	FAM129A
918	HABP4
919	MBOAT2
920	SPACA9
921	GPSM1
922	METRNL
923	FBXL7
924	EPPK1
925	TMEM121
926	C4orf3
927	SLC22A23
928	TSPO
929	RFTN1
930	GAS2L1
931	HERC3
932	C6orf132
933	SH3PXD2A
934	DHRS1
935	CD248
936	LGALS1
937	KLF9
938	TTC7B
939	SLC5A10
940	KAZN
941	CCR10
942	NRP2
943	PDGFC
944	TNS2
945	C3orf18
946	B3GNT4
947	CEND1
948	RARG
949	NHLRC4
950	MPP7
951	TXNIP
952	CITED4
953	FAM83G
954	PLXDC2
955	CSF1R
956	SGO1
957	FANCB
958	GINS1
959	LMNB1
960	SKA3
961	NNAT
962	LRRC39
963	GTF2H2
964	KIF15
965	SCRN1
966	KIF18B
967	HJURP
968	DNAAF5
969	HIST1H2BN
970	PCLAF
971	NEIL3
972	ZNF195
973	CFAP52
974	NEK2
975	SLC35G1
976	RBL1
977	PBK
978	SATB2
979	SMCO2
980	NEK3
981	CPSF4
982	C9orf84
983	KCNMB3
984	GAS2L3
985	HNRNPA2B1
986	CFAP61
987	FAM72A
988	MND1
989	XRCC4
990	ACP6
991	MCM10
992	RHOBTB3
993	XRCC2
994	HPX
995	RNF43
996	SNX10
997	TAS2R30
998	MTFR2
999	SLC10A1
1000	GTPBP10
1001	ARHGAP11A
1002	EPB41L2
1003	NT5C3A
1004	PARD6B
1005	MCM8
1006	PMFBP1
1007	SERPINE3
1008	NUF2
1009	PHF14
1010	DNA2
1011	FBXO16
1012	KIAA0895
1013	TRIM67
1014	ZNF577
1015	FAM71D
1016	MAP10
1017	CLDN12
1018	FAM72D
1019	KIAA1524
1020	RNFT2
1021	EYS
1022	HOXA3
1023	MCM7
1024	CENPE
1025	CCNO
1026	GNRH2
1027	EME1
1028	HIST2H4A
1029	SPATA25
1030	CTAGE1
1031	HIST1H2BJ
1032	EFCAB5
1033	RPGRIP1
1034	ERVW-1
1035	TAF1L
1036	CCDC150
1037	ATP5J2-PTCD1
1038	ZNF761
1039	DEPDC1B
1040	HSPD1
1041	KIF18A
1042	AURKA
1043	ZNF614
1044	CYCS
1045	ARHGEF39
1046	RMI2
1047	HIST1H3J
1048	PRIM1
1049	AADAT
1050	SEM1
1051	TMEM243
1052	MED24
1053	HELLS
1054	WTH3DI
1055	ZBED3
1056	RRH
1057	CCDC34
1058	ALKAL2
1059	LRRC69
1060	HIST1H2BL
1061	HMGB2
1062	NEB
1063	HIST1H2BG
1064	TSPAN13
1065	OCM
1066	ISPD
1067	LIPG
1068	HIST1H3H
1069	SLC25A13
1070	HIST1H2AJ
1071	ANLN
1072	SCML1
1073	FIGNL1
1074	COL11A2
1075	PON2
1076	KIF20B
1077	FSD2
1078	HOXA10
1079	PRB3
1080	STARD3
1081	LACTB2
1082	FAM186A
1083	RAD51AP1
1084	FAM111B
1085	C7orf31
1086	MNS1
1087	NUP210L
1088	DIO1
1089	PLSCR2
1090	RPA3
1091	PRTFDC1
1092	PDGFA
1093	SEMA3A
1094	THRA
1095	ANKRD61
1096	MIP
1097	ZNF525
1098	OXER1
1099	LRRC6
1100	ABCC6
1101	CSTL1
1102	FANCD2OS
1103	BET1
1104	DEPDC4
1105	PSMD3
1106	WDR38
1107	TMEM78
1108	KATNAL2
1109	CENPK
1110	ASAH2
1111	FAM105A
1112	BRCA1
1113	CABP1
1114	MBNL3
1115	NAALAD2
1116	ANKIB1
1117	SLC22A1
1118	TBC1D30
1119	USH2A
1120	HOXA6
1121	TIGD3
1122	VPS50
1123	MEX3A
1124	CCDC173
1125	TTC34
1126	FAM72B
1127	ZNF214
1128	MICB
1129	PADI4
1130	ABCG2
1131	HIST1H3I
1132	MAS1
1133	KRIT1
1134	HIST1H2BE
1135	ZFAND2A
1136	TSPAN16
1137	MPP6
1138	HIST1H2AH
1139	C12orf71
1140	KIF4B
1141	FAM81A
1142	ESCO2
1143	CCDC192
1144	ETV4
1145	HIST1H2AE
1146	KIR3DX1
1147	HIST1H2AG
1148	RSPH10B
1149	DBF4
1150	MSH4
1151	CNBD2
1152	NLRP12
1153	CBX3
1154	GPR22
1155	ZNF670-ZNF695
1156	TAS2R13
1157	FAM167A
1158	MAP3K19
1159	WEE2
1160	SLC51B
1161	ERICH6
1162	RDM1
1163	EMILIN3
1164	EFCAB8
1165	ZNF239
1166	SDHAF3
1167	PLAG1
1168	C17orf105
1169	EQTN
1170	HSPA1A
1171	NDC80
1172	PPIAL4G
1173	WNT8B
1174	SLC25A52
1175	IL17RB
1176	AZU1
1177	SLC7A2
1178	CHRM5
1179	ACLY
1180	VWA3A
1181	UGT8
1182	CELA2A
1183	EXD1
1184	IFNK
1185	MFAP3L
1186	KPNA7
1187	CLDN14
1188	RAPSN
1189	ZSCAN5C
1190	VWCE
1191	NEURL3
1192	FAM131B
1193	ELOA2
1194	HIST1H1B
1195	NEUROD2
1196	APOBEC2
1197	CFAP43
1198	WIPF3
1199	RXFP1
1200	FAM221A
1201	ACOT12
1202	SMC1B
1203	CCDC73
1204	TMPRSS7
1205	CYP4A22
1206	ZNF578
1207	HMMR
1208	FAM133B
1209	MYH15
1210	FAR2
1211	ACRV1
1212	AC017083.4
1213	NME8
1214	HBG2
1215	C11orf70
1216	DNAH6
1217	TDRD9
1218	AC006269.1
1219	SLC10A5
1220	MOBP
1221	C7orf57
1222	LRRC74A
1223	WDR64
1224	HOXC11
1225	ZSCAN5B
1226	MAGEA8
1227	USP50
1228	KCNJ6
1229	LIN28A
1230	MTERF1
1231	TAT
1232	AGMAT
1233	GLYATL1
1234	C3orf20
1235	ACSM6
1236	RP1L1
1237	SEMA6A
1238	ORMDL3
1239	FAM86B1
1240	KCTD16
1241	RBM48
1242	RNF157
1243	SNAP25
1244	4-Mar
1245	TCF24
1246	ZNF486
1247	HIST1H2BI
1248	LHFPL5
1249	SLFN13
1250	THPO
1251	NKAIN4
1252	TOP2A
1253	ACSM3
1254	GPR19
1255	STAC
1256	C5orf47
1257	SULT1C4
1258	TPTE2
1259	GPR83
1260	RANBP17
1261	C5
1262	ST8SIA5
1263	C2orf73
1264	TMEM52B
1265	TEKT2
1266	SLC26A7
1267	C17orf78
1268	NUP62CL
1269	MANSC4
1270	IGF2BP3
1271	WDR17
1272	CACNA1S
1273	MACROD2
1274	DNAJC22
1275	PALM3
1276	PEX1
1277	GRM6
1278	AL033529.1
1279	AC011455.3
1280	BECN2
1281	TRPC5OS
1282	HOXA11
1283	C1orf194
1284	ELMOD1
1285	DNAH8
1286	TMPRSS5
1287	PGGHG
1288	MROH9
1289	ACTBL2
1290	ARMS2
1291	PPEF2
1292	TRABD2A
1293	MYB
1294	HIST1H2BM
1295	GRK7
1296	RGSL1
1297	LRRTM4
1298	HIST1H4F
1299	SLC22A2
1300	C1orf61
1301	HIST1H2AL
1302	SLC22A7
1303	METTL7B
1304	RGN
1305	APOL5
1306	CRX
1307	ASB9
1308	TERB1
1309	SLC36A3
1310	CHRND
1311	APELA
1312	NAT8
1313	GATAD1
1314	QPRT
1315	PCDHAC2
1316	P3H4
1317	FREM1
1318	CNDP1
1319	OR2D3
1320	SLC6A13
1321	CYP3A43
1322	ACOD1
1323	ACE2
1324	HOXB13
1325	MCIDAS
1326	PRDM7
1327	ELFN2
1328	CLLU1
1329	SOX30
1330	PPM1E
1331	TMPRSS12
1332	FGFR4
1333	DEUP1
1334	SEBOX
1335	SPACA3
1336	SUN3
1337	IAPP
1338	ANPEP
1339	SCN11A
1340	PRSS57
1341	AGXT
1342	ZNF492
1343	MYOG
1344	CCDC27
1345	CPB1
1346	KRT79
1347	GJD4
1348	SALL4
1349	IFITM5
1350	UNC45B
1351	AMER2
1352	TTC25
1353	KRT81
1354	AATK-AS1
1355	CLDN9
1356	CAMK2B
1357	CDK6
1358	CDC6
1359	LVRN
1360	NDP
1361	HYDIN
1362	SNCAIP
1363	FBXO40
1364	RLBP1
1365	OR56B4
1366	SMCO1
1367	GDPD4
1368	SLC5A11
1369	ZNF695
1370	MAG
1371	GLYATL1P3
1372	HIF3A
1373	ANKRD30BL
1374	CSRP3
1375	GRAMD1B
1376	RFPL2
1377	ARSE
1378	TULP2
1379	GGTLC1
1380	ZIM2
1381	HFE2
1382	NFE2L3
1383	TCAP
1384	CCDC70
1385	LINC00282
1386	HOXA13
1387	PEX5L
1388	SPATA4
1389	CAPSL
1390	ZP2
1391	C17orf98
1392	ELAVL2
1393	HTR3E
1394	KCNK9
1395	CRB1
1396	TIGD4
1397	TNNI2
1398	VNN1
1399	CCDC168
1400	NXF3
1401	CALCR
1402	UGT1A4
1403	SLC2A7
1404	APOA5
1405	TKTL2
1406	SLC12A1
1407	TLX1
1408	OR2AG2
1409	PON3
1410	TMPRSS15
1411	ROS1
1412	SLC23A1
1413	G0S2
1414	ERVV-1
1415	MAT1A
1416	SLC35F4
1417	TRIM75P
1418	SPATA22
1419	ARL5C
1420	SMIM23
1421	SPATA3
1422	SLC39A12
1423	ASB4
1424	BEST3
1425	IQCF1
1426	DAO
1427	GHSR
1428	NYX
1429	PCDHB3
1430	FNDC7
1431	ZNF534
1432	ABCB5
1433	C4orf45
1434	ASB11
1435	EFCAB1
1436	LCN15
1437	HCN4
1438	HTR3C
1439	SERPINA5
1440	TEX44
1441	LEFTY1
1442	RBPJL
1443	ZNRF4
1444	FAM81B
1445	C12orf50
1446	SLCO1B1
1447	ABCG5
1448	C10orf82
1449	IGFBP1
1450	GALNT13
1451	SYT8
1452	HIST1H3G
1453	C2orf80
1454	SLC7A9
1455	BHMG1
1456	LBP
1457	TNNC1
1458	FBXO47
1459	AMDHD1
1460	IZUMO2
1461	CPA2
1462	WFDC8
1463	HMHB1
1464	PEG10
1465	CT55
1466	HCAR1
1467	PRLHR
1468	EFCAB9
1469	LIPC
1470	MAJIN
1471	R3HDML
1472	CD5L
1473	RGS21
1474	SLC22A8
1475	LRRD1
1476	PRL
1477	CELA3B
1478	UGT2B15
1479	HMGA2
1480	IGSF23
1481	TMC2
1482	RHO
1483	C1orf105
1484	TMEM72
1485	ACMSD
1486	OPN5
1487	KRT25
1488	CFAP206
1489	TEX37
1490	BARHL2
1491	BTN1A1
1492	MYH2
1493	IL17A
1494	OR52B6
1495	LRRC19
1496	KLK15
1497	SLC22A9
1498	C1orf186
1499	C1orf158
1500	SLCO1B3
1501	CNTN6
1502	FXYD2
1503	ABCC2
1504	CACNG3
1505	STK31
1506	LYPD4
1507	KRT23
1508	RFX4
1509	KRTAP4-1
1510	PCDHA10
1511	MOGAT3
1512	SLC22A10
1513	SYT10
1514	NWD2
1515	SLC13A2
1516	SLC5A9
1517	OR1L3
1518	AC011604.2
1519	TPRX1
1520	HORMAD2
1521	TF
1522	BRS3
1523	ZFP42
1524	PRPS1L1
1525	MYRFL
1526	RAG2
1527	ACSM2A
1528	CA1
1529	NLRP6
1530	CPN1
1531	CLVS2
1532	SAMD7
1533	ENPP7
1534	VN1R2
1535	KRT40
1536	SNTG1
1537	PCDHB1
1538	AMHR2
1539	SAG
1540	GLRA1
1541	CGA
1542	TEX15
1543	SCGB1A1
1544	TRIML2
1545	ANKRD1
1546	SPINK14
1547	TAS2R40
1548	GSX1
1549	UGT3A2
1550	LYZL4
1551	BEND2
1552	C9orf153
1553	OR52H1
1554	DWORF
1555	SULT1C2
1556	SLC36A2
1557	OTOG
1558	ZNF99
1559	IZUMO1R
1560	PNLIPRP1
1561	SERPINA6
1562	DPPA4
1563	HHLA2
1564	NLRP4
1565	SLC22A11
1566	SLCO1B7
1567	LMOD2
1568	DEFB118
1569	MORC1
1570	GSDMB
1571	GLRA2
1572	GCM1
1573	KRT26
1574	PF4
1575	KCNC2
1576	HAO2
1577	C8orf86
1578	PLA2G2E
1579	PDILT
1580	DNAH12
1581	NANOGNB
1582	MTNR1B
1583	CYP2A13
1584	OTC
1585	GYPA
1586	DYDC1
1587	SPINK4
1588	ZNF729
1589	MYT1
1590	C2orf83
1591	LDHC
1592	OCM2
1593	FSTL5
1594	CYP1A1
1595	SULT2A1
1596	TSGA13
1597	KRTAP5-3
1598	TRIM60
1599	GFY
1600	NLRP7
1601	CASC1
1602	GPR151
1603	VTN
1604	PKLR
1605	SEL1L2
1606	NLRP11
1607	UGT1A8
1608	ERICH4
1609	FOXJ1
1610	NXPH1
1611	DCD
1612	IL17F
1613	NFE4
1614	ACTL8
1615	PIH1D3
1616	GABRB2
1617	SLC19A3
1618	KAAG1
1619	OR10A5
1620	ANTXRL
1621	CABP5
1622	BIRC7
1623	PRNT
1624	AMER3
1625	UPK3A
1626	NPAP1
1627	IGF2BP1
1628	C3orf30
1629	SPACA7
1630	NTSR1
1631	KCNH5
1632	TRHR
1633	ZIM3
1634	LCT
1635	CACNG6
1636	GALP
1637	FABP4
1638	ERBB2
1639	TISP43
1640	TMIGD1
1641	CST9L
1642	CDC20B
1643	PRR23C
1644	SLC7A13
1645	PIWIL3
1646	ETNPPL
1647	DDX4
1648	OPRM1
1649	CLEC3A
1650	KCNV1
1651	KRTAP3-1
1652	CLRN1
1653	ANKRD30A
1654	SLC13A1
1655	MIEN1
1656	SSX5
1657	DGKK
1658	SMOC1
1659	AKR1D1
1660	AMBP
1661	MUC12
1662	DPPA5
1663	GSTA3
1664	ITIH2
1665	EDDM3A
1666	DSCAM
1667	TRIM42
1668	PRSS54
1669	GREB1L
1670	VSX1
1671	PAH
1672	LRRC3C
1673	SYCP1
1674	NLRP8
1675	KRT39
1676	PYDC2
1677	RFPL4A
1678	TPH2
1679	GJA10
1680	OR2C3
1681	TMEM225
1682	PLSCR5
1683	MS4A12
1684	GYPB
1685	EFCAB3
1686	GPRC6A
1687	C14orf105
1688	GRM3
1689	TMCO5A
1690	SULT6B1
1691	ZPLD1
1692	TPD52L3
1693	HBE1
1694	OR13D1
1695	PRAC1
1696	DAW1
1697	TOPAZ1
1698	OR4K2
1699	OR51J1
1700	OR12D3
1701	NRAP
1702	ASB15
1703	GFRAL
1704	MS4A5
1705	CYLC2
1706	AC002429.2
1707	VCX2
1708	FAM47A
1709	RNASE9
1710	AQP5
1711	URAD
1712	TTR
1713	SVOP
1714	C5orf52
1715	LRTM2
1716	PTH
1717	OR2B2
1718	HSPA6
1719	RXFP2
1720	CYP2W1
1721	MMD2
1722	SCN1A
1723	GLYATL3
1724	ANKRD20A8P
1725	SLC25A31
1726	FAM71B
1727	RBM46
1728	DNAJC5G
1729	PRDM9
1730	MALRD1
1731	C10orf126
1732	PDZK1
1733	CYP2B6
1734	OR9Q1
1735	RD3L
1736	GRB7
1737	OR2H1
1738	GPR148
1739	GUCA2A
1740	SLC3A1
1741	HABP2
1742	KRTAP1-1
1743	ZP4
1744	MOS
1745	OPALIN
1746	ZNF716
1747	PRR27
1748	SMR3B
1749	LRP2
1750	AMBN
1751	OR4C6
1752	OR2AT4
1753	MYL1
1754	PRODH2
1755	OR3A3
1756	CELA3A
1757	ARGFX
1758	MYH8
1759	C14orf177
1760	DCDC2
1761	ADGB
1762	F2
1763	OTOL1
1764	SIGLECL1
1765	XIRP2
1766	PPP1R3A
1767	GIP
1768	GJE1
1769	KRT28
1770	OR7G1
1771	ACSM2B
1772	OR11A1
1773	F13B
1774	USP26
1775	KRTAP1-3
1776	CYP7A1
1777	DEFB134
1778	CLDN6
1779	PNMT
1780	SLC22A24
1781	CABS1
1782	MYH1
1783	OR52E6
1784	MYH4
1785	CCDC83
1786	SLC10A2
1787	MAGEB18
1788	HSD3B1
1789	SOAT2
1790	ADAD1
1791	14-Sep
1792	TECRL
1793	SLC17A2
1794	CCDC175
1795	ASZ1
1796	MAGEC1
1797	DDX53
1798	TEX43
1799	IZUMO3
1800	WFDC6
1801	FOXN4
1802	PLG
1803	PRAMEF18
1804	OR52N2
1805	PLA2G12B
1806	SLC17A8
1807	LYZL1
1808	AHSG
1809	CDH7
1810	ADAM30
1811	C11orf40
1812	OR6S1
1813	OR5A1
1814	RFPL4B
1815	OR7G2
1816	AFM
1817	C2orf78
1818	AC115220.1
1819	TRIM71
1820	KNG1
1821	SHCBP1L
1822	TDRD15
1823	UNC13C
1824	HAVCR1
1825	IFNA21
1826	MS4A13
1827	ZNF804B
1828	APOH
1829	FGF23
1830	BAAT
1831	OR7D4
1832	C18orf63
1833	GLT6D1
1834	OR2L2
1835	GABRA6
1836	MGAT4D
1837	FAM9B
1838	GABRR3
1839	OR8A1
1840	SMLR1
1841	ZNF735
1842	RTL1
1843	ZNF679
1844	OR1A2
1845	HSD3B2
1846	HAO1
1847	OR52B2
1848	RBP2
1849	FGA
1850	OR51B5
1851	ITLN1
1852	ORM1
1853	SLC2A2
1854	POTEM
1855	GABRA1
1856	NDST4
1857	MTTP
1858	CALN1
1859	OR10J3
1860	KIF2B
1861	PNLIP
1862	POTEC
1863	AP004243.1
1864	PRSS56
1865	NOX1
1866	KRTAP9-1
1867	NKX6-3
1868	OBP2B
1869	APOB
1870	OR4K14
1871	OR5J2
1872	TTC29
1873	ANKRD30B
1874	XAGE2
1875	ZPBP2
1876	C8orf22
1877	DAOA
1878	GPX6
1879	AGXT2
1880	FABP1
1881	GPX5
1882	SSX1
1883	LRRC72
1884	TAAR5
1885	ALB
1886	ADAM18
1887	CDH9
1888	ZNF479
1889	PPP1R1B
1890	APOC3
1891	SPATA31D1
1892	KLHL1
1893	CLCA1
1894	FGB
1895	FGG
1896	MMP26
1897	SSX3
1898	DCAF4L2
1899	TUBA3C
1900	APOA2
1901	MAGEB1
1902	CRP
1903	TMEM207
1904	UGT3A1
1905	NAA11
1906	GC
1907	ISX
1908	CRYGD
1909	CDH18
